# Supplementary material for: A Complete Approach for circRNA Therapeutics from Purification to Lyophilized Delivery Using Novel Ionizable Lipids
Source: Int J Mol Sci. 2025 May 27;26(11):5138. doi: 10.3390/ijms26115138 (PMC12154124; doi:10.3390/ijms26115138)
Supplement: Supplementary file 1 [file ijms-26-05138-s001.zip]

Archive with 1 entries (1 files):
- ijms-3615177-supplementary.pdf
